# Supplementary material for: Evaluation of the Biological Activity of Glucosinolates and Their Enzymolysis Products Obtained from Lepidium meyenii Walp. (Maca)
Source: Int J Mol Sci. 2022 Nov 25;23(23):14756. doi: 10.3390/ijms232314756 (PMC9740802; doi:10.3390/ijms232314756)
Supplement: Supplementary file 1 [file ijms-23-14756-s001.zip]

Archive with 1 entries (1 files):
- ijms-1969969-supplementary.pdf
